# Supplementary material for: Exploring Clinical Correlates of Metacognition in Bipolar Disorders Using Moderation Analyses: The Role of Antipsychotics
Source: J Clin Med. 2021 Sep 24;10(19):4349. doi: 10.3390/jcm10194349 (PMC8509459; doi:10.3390/jcm10194349)
Supplement: Supplementary file 1 [file jcm-10-04349-s001.zip]

Archive with 6 entries (6 files):
- Supplementary Figure S2_revPR.pdf
- Supplementary Figure S6_revPR.pdf
- Supplementary Information S1_revPR.pdf
- Supplementary Information S3_revPR.pdf
- Supplementary Table S4_revPR.pdf
- Supplementary Table S5_revPR.pdf
